# Supplementary material for: Fungal-Infected Weeds: A Potential Source of Leaf Spot Disease in Rubber Trees from Southern Thailand
Source: J Fungi (Basel). 2025 Mar 14;11(3):220. doi: 10.3390/jof11030220 (PMC11943287; doi:10.3390/jof11030220)
Supplement: Supplementary file 1 [file jof-11-00220-s001.zip]

Archive with 1 entries (1 files):
- jof-3479594-supplementary.pdf
